# Supplementary material for: Mitochondrial and Cellular Function in Fibroblasts, Induced Neurons, and Astrocytes Derived from Case Study Patients: Insights into Major Depression as a Mitochondria-Associated Disease
Source: Int J Mol Sci. 2024 Jan 12;25(2):963. doi: 10.3390/ijms25020963 (PMC10815943; doi:10.3390/ijms25020963)
Supplement: Supplementary file 1 [file ijms-25-00963-s001.zip]

Archive with 1 entries (1 files):
- ijms-2771048-supplementary.pdf
